# Supplementary material for: Antioxidative and Mitochondrial Protection in Retinal Pigment Epithelium: New Light Source in Action
Source: Int J Mol Sci. 2023 Mar 1;24(5):4794. doi: 10.3390/ijms24054794 (PMC10003667; doi:10.3390/ijms24054794)
Supplement: Supplementary file 1 [file ijms-24-04794-s001.zip]

Archive with 2 entries (2 files):
- ijms-2099546-supplementary.docx
- ijms-2099546-supplementary.pdf
